# Supplementary material for: Antioxidant activity, α-glucosidase inhibition and phytochemical profiling of Hyophorbe lagenicaulis leaf extracts
Source: PeerJ. 2019 Jun 20;7:e7022. doi: 10.7717/peerj.7022 (PMC6589327; doi:10.7717/peerj.7022)
Supplement: Supplemental Information 1 — DPPH assay, TPC and TFC. [file peerj-07-7022-s001.xlsx]

## Sheet: DPPH
																		C1 N Mean StDev 95% CI
																		0.00% 3 33.433 0.945 (32.102, 34.765)
																		20.00% 3 76.287 0.895 (74.955, 77.618)
				0.2	76.28	0.89			F									40.00% 3 57.083 1.606 (55.752, 58.415)
				0.4	57.08	1.6			D									60.00% 3 43.117 0.965 (41.785, 44.448)
				0.6	43.11	0.96			B									80.00% 3 50.417 0.778 (49.085, 51.748)
				0.8	50.41	0.77			C									100.00% 3 69.007 0.953 (67.675, 70.338)
				1	69	0.95			E
				BHA	33.43	0.94			A									Pooled StDev = 1.05826
																		Tukey Pairwise Comparisons
																		Grouping Information Using the Tukey Method and 95% Confidence
																		C1 N Mean Grouping
																		20.00% 3 76.287 A
																		100.00% 3 69.007 B
																		40.00% 3 57.083 C
																		80.00% 3 50.417 D
																		60.00% 3 43.117 E
																		0.00% 3 33.433 F

## Sheet: tpc
															————— 4/10/2018 8:45:32 PM ————————————————————
															One-way ANOVA: C2 versus C1
															Method
															Null hypothesis All means are equal
															Alternative hypothesis At least one mean is different
															Significance level α = 0.05
		20% ethanol		68.94	1.61										Equal variances were assumed for the analysis.
		40% ethanol		92.02	1.72
		60% ethanol		178.56	1.47
		80% ethanol		144.67	2.31										Factor Information
		100% ethanol		100.903	1.59
															Factor Levels Values
															C1 5 20.00%, 40.00%, 60.00%, 80.00%, 100.00%
															Analysis of Variance
															Source DF Adj SS Adj MS F-Value P-Value
															C1 4 23246.3 5811.57 2022.87 0.000
															Error 10 28.7 2.87
															Total 14 23275.0
															Model Summary
															S R-sq R-sq(adj) R-sq(pred)
															1.69497 99.88% 99.83% 99.72%
															Means
															C1 N Mean StDev 95% CI
															20.00% 3 68.940 1.161 ( 66.760, 71.120)
															40.00% 3 92.020 1.721 ( 89.840, 94.200)
															60.00% 3 178.567 1.477 (176.386, 180.747)
															80.00% 3 144.67 2.31 ( 142.49, 146.85)
															100.00% 3 100.903 1.591 ( 98.723, 103.084)
															Pooled StDev = 1.69497
															Tukey Pairwise Comparisons
															Grouping Information Using the Tukey Method and 95% Confidence
															C1 N Mean Grouping
															60.00% 3 178.567 A
															80.00% 3 144.67 B
															100.00% 3 100.903 C
															40.00% 3 92.020 D
															20.00% 3 68.940 E
															Means that do not share a letter are significantly different.
															Tukey Simultaneous 95% CIs
															Interval Plot of C2 vs C1

## Sheet: tfc
																	S R-sq R-sq(adj) R-sq(pred)
																	1.19444 99.71% 99.59% 99.34%
																	Means
																	C1 N Mean StDev 95% CI
																	20.00% 3 78.097 1.367 ( 76.560, 79.633)
					20% ethanol		78.09	1.36									40.00% 3 109.633 1.678 (108.097, 111.170)
					40% ethanol		109.63	1.67									60.00% 3 133.960 1.198 (132.423, 135.497)
					60% ethanol		133.96	1.19									80.00% 3 115.513 0.905 (113.977, 117.050)
					80% ethanol		115.51	0.9									100.00% 3 109.620 0.442 (108.083, 111.157)
					100% ethanol		109.62	0.44
																	Pooled StDev = 1.19444
																	Tukey Pairwise Comparisons
																	Grouping Information Using the Tukey Method and 95% Confidence
																	C1 N Mean Grouping
																	60.00% 3 133.960 A
																	80.00% 3 115.513 B
																	40.00% 3 109.633 C
																	100.00% 3 109.620 C
																	20.00% 3 78.097 D
																	Means that do not share a letter are significantly different.
																	Tukey Simultaneous 95% CIs
