# Supplementary material for: Antioxidant activity, α-glucosidase inhibition and phytochemical profiling of Hyophorbe lagenicaulis leaf extracts
Source: PeerJ. 2019 Jun 20;7:e7022. doi: 10.7717/peerj.7022 (PMC6589327; doi:10.7717/peerj.7022)
Supplement: Supplemental Information 2 [file peerj-07-7022-s002.xlsx]

## Sheet: Sheet1
																		C1 N Mean StDev 95% CI
																		0.00% 3 33.433 0.945 (32.102, 34.765)
																		20.00% 3 76.287 0.895 (74.955, 77.618)
				0.2	76.28	0.89			F									40.00% 3 57.083 1.606 (55.752, 58.415)
				0.4	57.08	1.6			D									60.00% 3 43.117 0.965 (41.785, 44.448)
				0.6	43.11	0.96			B									80.00% 3 50.417 0.778 (49.085, 51.748)
				0.8	50.41	0.77			C									100.00% 3 69.007 0.953 (67.675, 70.338)
				1	69	0.95			E
				BHA	33.43	0.94			A									Pooled StDev = 1.05826
																		Tukey Pairwise Comparisons
																		Grouping Information Using the Tukey Method and 95% Confidence
																		C1 N Mean Grouping
																		20.00% 3 76.287 A
																		100.00% 3 69.007 B
																		40.00% 3 57.083 C
																		80.00% 3 50.417 D
																		60.00% 3 43.117 E
																		0.00% 3 33.433 F
